# Supplementary material for: Three-dimensional topology optimization model to simulate the external shapes of bone
Source: PLoS Comput Biol. 2021 Jun 16;17(6):e1009043. doi: 10.1371/journal.pcbi.1009043 (PMC8208580; doi:10.1371/journal.pcbi.1009043)
Supplement: S1 Code — By running this MATLAB script file in LiveLink for MATLAB, we can implement the optimization for compressive load in normal direction. Also, it generates a COMSOL Multiphysics binary file. By editing this binary file, we performed all simulations in this paper. We used COMSOL Multiphysics version 5.4 and MATLAB R2018b. (M) [file pcbi.1009043.s002.m]

% COMSOL Version 5.4
% MATLAB R2018b

clear all;
close all;

import com.comsol.model.*
import com.comsol.model.util.*

model = ModelUtil.create('Model');

model.modelPath('/home/user/data/20210511UploadCodeToPLOSCompBio');

model.label('compressive_load_in_normal_direction_Vf04.mph');

model.param.set('CR', '4E-4');
model.param.set('CT', '2E-4');
model.param.set('CX', '4E-4');
model.param.set('theta', 'pi/4');
model.param.set('L', '0.006');
model.param.set('volfrac', '0.4');
model.param.set('hb', '1.0');
model.param.set('alpha', '1.0');
model.param.set('d', '0.01');
model.param.set('beta', '1');
model.param.set('sigma', '1E8');
model.param.set('kappa', '8E-7');
model.param.set('F', '1E6');

model.component.create('comp1', false);

model.component('comp1').geom.create('geom1', 3);

model.result.table.create('evl3', 'Table');
model.result.table.create('tbl1', 'Table');

model.component('comp1').mesh.create('mesh1');

model.component('comp1').geom('geom1').repairTolType('relative');
model.component('comp1').geom('geom1').create('wp1', 'WorkPlane');
model.component('comp1').geom('geom1').feature('wp1').set('unite', true);
model.component('comp1').geom('geom1').feature('wp1').geom.create('pol1', 'Polygon');
model.component('comp1').geom('geom1').feature('wp1').geom.feature('pol1').set('source', 'table');
model.component('comp1').geom('geom1').feature('wp1').geom.feature('pol1').set('table', {'0' 'CR'; '0' 'CT+CR'; 'CX' 'CT+CR'; 'CX' 'CR'});
model.component('comp1').geom('geom1').feature('wp1').geom.create('pol2', 'Polygon');
model.component('comp1').geom('geom1').feature('wp1').geom.feature('pol2').set('source', 'table');
model.component('comp1').geom('geom1').feature('wp1').geom.feature('pol2').set('table', {'CX' 'CR'; 'CX' 'CT+CR'; 'CX+L*cos(theta)' 'CT+CR+L*sin(theta)'; 'CX+L*cos(theta)' 'CR+L*sin(theta)'});
model.component('comp1').geom('geom1').feature('wp1').geom.create('pol3', 'Polygon');
model.component('comp1').geom('geom1').feature('wp1').geom.feature('pol3').set('source', 'table');
model.component('comp1').geom('geom1').feature('wp1').geom.feature('pol3').set('table', {'0' 'CT+CR'; 'CX' 'CT+CR'; 'CX+L*cos(theta)' 'CT+CR+L*sin(theta)'; '0' 'CT+CR+L*sin(theta)'});
model.component('comp1').geom('geom1').create('rev1', 'Revolve');
model.component('comp1').geom('geom1').feature('rev1').set('angle2', 5);
model.component('comp1').geom('geom1').feature('rev1').set('axis', [1 0]);
model.component('comp1').geom('geom1').feature('rev1').selection('input').set({'wp1'});
model.component('comp1').geom('geom1').create('rot1', 'Rotate');
model.component('comp1').geom('geom1').feature('rot1').set('keep', true);
model.component('comp1').geom('geom1').feature('rot1').set('rot', 'range(5,5,85)');
model.component('comp1').geom('geom1').feature('rot1').set('axis', [1 0 0]);
model.component('comp1').geom('geom1').feature('rot1').selection('input').set({'rev1'});
model.component('comp1').geom('geom1').feature('fin').set('repairtoltype', 'relative');
model.component('comp1').geom('geom1').run;
model.component('comp1').geom('geom1').run('fin');

model.component('comp1').variable.create('var1');
model.component('comp1').variable('var1').set('volume', 'intop1(rho)');
model.component('comp1').variable('var1').set('voldom', 'intop1(1)');
model.component('comp1').variable('var1').set('dfnorm', 'intop1(abs(df))/intop1(1)');
model.component('comp1').variable('var1').set('dgnorm', 'intop1(abs(dg))/intop1(1)');
model.component('comp1').variable('var1').set('f', 'intop1(2*(solid.Ws))');
model.component('comp1').variable.create('var2');
model.component('comp1').variable('var2').set('rho', '(1-d)*flc2hs(phi,hb)+d');
model.component('comp1').variable('var2').set('df', '-2*d((solid.Ws),rho)*d(rho,phi)');
model.component('comp1').variable('var2').set('dg', '1*d(rho,phi)');
model.component('comp1').variable('var2').set('dfn', 'df/(dfnorm+eps)');
model.component('comp1').variable('var2').set('dgn', 'dg/(dgnorm+eps)');
model.component('comp1').variable('var2').set('dLn', 'dfn+lm*dgn');
model.component('comp1').variable('var2').set('g', 'volume-volfrac*voldom');
model.component('comp1').variable('var2').set('lm', '(lam>0)*lam*exp(beta*g)');

model.view.create('view4', 3);
model.view('view4').light.create('lgt4', 'DirectionalLight');
model.view.create('view5', 3);
model.view.create('view8', 3);
model.view('view8').light.create('lgt4', 'DirectionalLight');

model.component('comp1').cpl.create('intop1', 'Integration');
model.component('comp1').cpl('intop1').selection.all;

model.component('comp1').physics.create('solid', 'SolidMechanics', 'geom1');
model.component('comp1').physics('solid').create('bndl2', 'BoundaryLoad', 2);
model.component('comp1').physics('solid').feature('bndl2').selection.set([131 135 138 141 145 149 152 156 160 163 167 170 174 177 180 184 187 190]);
model.component('comp1').physics('solid').create('sym1', 'SymmetrySolid', 2);
model.component('comp1').physics('solid').feature('sym1').selection.set([1 4 8 11 14 17 20 23 26 29 32 35 38 41 44 47 50 53 56 59 62 65 68 71 74 77 80 85 88 91 94 97 100 103 106 109]);
model.component('comp1').physics('solid').create('sym2', 'SymmetrySolid', 2);
model.component('comp1').physics('solid').feature('sym2').selection.set([2 5 130]);
model.component('comp1').physics('solid').create('sym3', 'SymmetrySolid', 2);
model.component('comp1').physics('solid').feature('sym3').selection.set([83 112 192]);
model.component('comp1').physics.create('ge', 'GlobalEquations', 'geom1');
model.component('comp1').physics.create('w', 'WeakFormPDE', 'geom1');
model.component('comp1').physics('w').field('dimensionless').field('phi');
model.component('comp1').physics('w').field('dimensionless').component({'phi'});
model.component('comp1').physics('w').create('constr2', 'PointwiseConstraint', 3);
model.component('comp1').physics('w').feature('constr2').selection.set([2 4 7]);
model.component('comp1').physics('w').create('init2', 'init', 3);
model.component('comp1').physics('w').feature('init2').selection.set([1 3 5 6 8 9 10 11 13 15 16 18 19 21 22 23 25 26 27 37 38 39 40 41 42 43 44 45 46 47 48 49 50 51 52 53 54]);
model.component('comp1').physics('w').create('constr1', 'PointwiseConstraint', 3);
model.component('comp1').physics('w').feature('constr1').selection.set([1 3 5 6 8 9 10 11 13 15 16 18 19 21 22 23 25 26 27 37 38 39 40 41 42 43 44 45 46 47 48 49 50 51 52 53 54]);
model.component('comp1').physics('w').create('constr3', 'PointwiseConstraint', 2);
model.component('comp1').physics('w').feature('constr3').selection.set([7 84 113 114 115 116 117 118 119 120 121 122 123 124 125 126 127 128]);

model.component('comp1').mesh('mesh1').create('ftet1', 'FreeTet');

model.component('comp1').probe.create('dom1', 'Domain');
model.component('comp1').probe.create('dom2', 'Domain');
model.component('comp1').probe.create('dom3', 'Domain');

model.result.table('evl3').label('Evaluation 3D');
model.result.table('evl3').comments('Interactive 3D values');
model.result.table('tbl1').label('Probe Table 1');

model.capeopen.label('Thermodynamics Package');

model.component('comp1').view('view2').axis.set('xmin', -0.0014111567288637161);
model.component('comp1').view('view2').axis.set('xmax', 0.00605379743501544);
model.component('comp1').view('view2').axis.set('ymin', 1.778679434210062E-4);
model.component('comp1').view('view2').axis.set('ymax', 0.005064772441983223);
model.view('view4').label('entire');
model.view('view4').light('lgt1').set('lightdirection', [9 0 -10]);
model.view('view4').light('lgt1').set('intensity', 0.5);
model.view('view4').light('lgt1').set('specular', 0);
model.view('view4').light('lgt2').set('lightdirection', [-4 -2 -2]);
model.view('view4').light('lgt2').set('intensity', 1);
model.view('view4').light('lgt2').set('specular', 0);
model.view('view4').light('lgt3').set('intensity', 0.2);
model.view('view4').light('lgt3').set('specular', 0);
model.view('view4').light('lgt4').set('lightdirection', [5 8 0]);
model.view('view4').light('lgt4').set('intensity', 0.29);
model.view('view4').light('lgt4').set('specular', 0);
model.view('view4').light('lgt4').set('cameracoord', true);
model.view('view5').label('half');
model.view('view5').set('showgrid', false);
model.view('view5').set('showaxisorientation', false);
model.view('view5').light('lgt1').set('lightdirection', [9 0 -10]);
model.view('view5').light('lgt1').set('intensity', 0.5);
model.view('view5').light('lgt1').set('specular', 0);
model.view('view5').light('lgt2').set('lightdirection', [-4 -2 -2]);
model.view('view5').light('lgt2').set('intensity', 1);
model.view('view5').light('lgt2').set('specular', 0);
model.view('view5').light('lgt3').set('intensity', 0.2);
model.view('view5').light('lgt3').set('specular', 0);
model.view('view8').label('forGIF');
model.view('view8').light('lgt1').set('lightdirection', [9 0 -10]);
model.view('view8').light('lgt1').set('intensity', 0.5);
model.view('view8').light('lgt1').set('specular', 0);
model.view('view8').light('lgt2').set('lightdirection', [-4 -2 -2]);
model.view('view8').light('lgt2').set('intensity', 1);
model.view('view8').light('lgt2').set('specular', 0);
model.view('view8').light('lgt3').set('intensity', 0.2);
model.view('view8').light('lgt3').set('specular', 0);
model.view('view8').light('lgt4').set('lightdirection', [5 8 0]);
model.view('view8').light('lgt4').set('intensity', 0.29);
model.view('view8').light('lgt4').set('specular', 0);
model.view('view8').light('lgt4').set('cameracoord', true);

model.component('comp1').physics('solid').prop('ShapeProperty').set('order_displacement', 1);
model.component('comp1').physics('solid').prop('EquationForm').set('form', 'Stationary');
model.component('comp1').physics('solid').feature('lemm1').set('E', 'rho^3*20*10^9');
model.component('comp1').physics('solid').feature('lemm1').set('nu', 0.3);
model.component('comp1').physics('solid').feature('lemm1').set('rho', 700);
model.component('comp1').physics('solid').feature('bndl2').set('LoadType', 'FollowerPressure');
model.component('comp1').physics('solid').feature('bndl2').set('FollowerPressure', 'F');
model.component('comp1').physics('solid').feature('bndl2').set('FperArea', [-10; 0; 0]);
model.component('comp1').physics('ge').feature('ge1').set('name', 'lam');
model.component('comp1').physics('ge').feature('ge1').set('equation', 'lamt-nojac((lam>0||g>0)*sigma*g)');
model.component('comp1').physics('w').prop('ShapeProperty').set('order', 1);
model.component('comp1').physics('w').feature('wfeq1').set('weak', '-test(phi)*phit-kappa*(phix*test(phix)+phiy*test(phiy)+phiz*test(phiz))-test(phi)*alpha*nojac(dLn)');
model.component('comp1').physics('w').feature('init1').set('phi', -1);
model.component('comp1').physics('w').feature('constr2').set('constraintExpression', '1+phi');
model.component('comp1').physics('w').feature('constr2').set('order', 1);
model.component('comp1').physics('w').feature('init2').set('phi', 1);
model.component('comp1').physics('w').feature('constr1').set('constraintExpression', '1-phi');
model.component('comp1').physics('w').feature('constr1').set('order', 1);
model.component('comp1').physics('w').feature('constr3').set('constraintExpression', '1+phi');
model.component('comp1').physics('w').feature('constr3').set('order', 1);

model.component('comp1').mesh('mesh1').feature('size').set('custom', 'on');
model.component('comp1').mesh('mesh1').feature('size').set('hmax', '0.00025');
model.component('comp1').mesh('mesh1').feature('size').set('hmin', '0.00025');
model.component('comp1').mesh('mesh1').run;

model.component('comp1').probe('dom1').set('type', 'integral');
model.component('comp1').probe('dom1').set('expr', 'f');
model.component('comp1').probe('dom1').set('unit', 'J*m^3');
model.component('comp1').probe('dom1').set('descr', '');
model.component('comp1').probe('dom1').set('table', 'tbl1');
model.component('comp1').probe('dom1').set('window', 'window1');
model.component('comp1').probe('dom2').set('type', 'integral');
model.component('comp1').probe('dom2').set('expr', 'g');
model.component('comp1').probe('dom2').set('unit', 'm^6');
model.component('comp1').probe('dom2').set('descr', '');
model.component('comp1').probe('dom2').set('table', 'tbl1');
model.component('comp1').probe('dom2').set('window', 'window2');
model.component('comp1').probe('dom3').set('type', 'integral');
model.component('comp1').probe('dom3').set('expr', 'rho/intop1(1)');
model.component('comp1').probe('dom3').set('unit', '1');
model.component('comp1').probe('dom3').set('descr', 'rho/intop1(1)');
model.component('comp1').probe('dom3').set('table', 'tbl1');
model.component('comp1').probe('dom3').set('window', 'window3');

model.component('comp1').physics('solid').feature('lemm1').set('E_mat', 'userdef');
model.component('comp1').physics('solid').feature('lemm1').set('nu_mat', 'userdef');
model.component('comp1').physics('solid').feature('lemm1').set('rho_mat', 'userdef');
model.component('comp1').physics('solid').feature('lemm1').set('minput_strainreferencetemperature_src', 'userdef');

model.study.create('std1');
model.study('std1').create('time', 'Transient');

model.sol.create('sol1');
model.sol('sol1').study('std1');
model.sol('sol1').attach('std1');
model.sol('sol1').create('st1', 'StudyStep');
model.sol('sol1').create('v1', 'Variables');
model.sol('sol1').create('t1', 'Time');
model.sol('sol1').feature('t1').create('se1', 'Segregated');
model.sol('sol1').feature('t1').feature('se1').create('ss1', 'SegregatedStep');
model.sol('sol1').feature('t1').feature('se1').create('ss2', 'SegregatedStep');
model.sol('sol1').feature('t1').feature('se1').create('ss3', 'SegregatedStep');
model.sol('sol1').feature('t1').feature('se1').create('ss4', 'SegregatedStep');
model.sol('sol1').feature('t1').feature('se1').feature.remove('ssDef');
model.sol('sol1').feature('t1').feature.remove('fcDef');

model.result.dataset.create('dset2', 'Solution');
model.result.dataset.create('mir1', 'Mirror3D');
model.result.dataset.create('mir2', 'Mirror3D');
model.result.dataset.create('mir3', 'Mirror3D');
model.result.dataset.create('int1', 'Integral');
model.result.dataset.create('int2', 'Integral');
model.result.dataset.create('int3', 'Integral');
model.result.dataset('dset2').set('probetag', 'dom3');
model.result.dataset('mir1').set('data', 'dset2');
model.result.dataset('mir2').set('data', 'mir1');
model.result.dataset('mir3').set('data', 'mir2');
model.result.dataset('int1').set('probetag', 'dom1');
model.result.dataset('int1').set('data', 'dset2');
model.result.dataset('int1').selection.geom('geom1', 3);
model.result.dataset('int1').selection.set([1 2 3 4 5 6 7 8 9 10 11 12 13 14 15 16 17 18 19 20 21 22 23 24 25 26 27 28 29 30 31 32 33 34 35 36 37 38 39 40 41 42 43 44 45 46 47 48 49 50 51 52 53 54]);
model.result.dataset('int2').set('probetag', 'dom2');
model.result.dataset('int2').set('data', 'dset2');
model.result.dataset('int2').selection.geom('geom1', 3);
model.result.dataset('int2').selection.set([1 2 3 4 5 6 7 8 9 10 11 12 13 14 15 16 17 18 19 20 21 22 23 24 25 26 27 28 29 30 31 32 33 34 35 36 37 38 39 40 41 42 43 44 45 46 47 48 49 50 51 52 53 54]);
model.result.dataset('int3').set('probetag', 'dom3');
model.result.dataset('int3').set('data', 'dset2');
model.result.dataset('int3').selection.geom('geom1', 3);
model.result.dataset('int3').selection.set([1 2 3 4 5 6 7 8 9 10 11 12 13 14 15 16 17 18 19 20 21 22 23 24 25 26 27 28 29 30 31 32 33 34 35 36 37 38 39 40 41 42 43 44 45 46 47 48 49 50 51 52 53 54]);
model.result.numerical.create('pev1', 'EvalPoint');
model.result.numerical.create('pev2', 'EvalPoint');
model.result.numerical.create('pev3', 'EvalPoint');
model.result.numerical('pev1').set('probetag', 'dom1');
model.result.numerical('pev2').set('probetag', 'dom2');
model.result.numerical('pev3').set('probetag', 'dom3');
model.result.create('pg1', 'PlotGroup3D');
model.result.create('pg2', 'PlotGroup3D');
model.result.create('pg10', 'PlotGroup3D');
model.result.create('pg3', 'PlotGroup3D');
model.result.create('pg4', 'PlotGroup1D');
model.result.create('pg5', 'PlotGroup1D');
model.result.create('pg11', 'PlotGroup1D');
model.result('pg1').create('surf1', 'Surface');
model.result('pg1').feature('surf1').create('def', 'Deform');
model.result('pg2').create('iso1', 'Isosurface');
model.result('pg2').create('surf1', 'Surface');
model.result('pg10').create('iso1', 'Isosurface');
model.result('pg10').create('surf1', 'Surface');
model.result('pg3').create('slc1', 'Slice');
model.result('pg4').set('probetag', 'window1_default');
model.result('pg4').create('tblp1', 'Table');
model.result('pg4').feature('tblp1').set('probetag', 'dom1');
model.result('pg5').set('probetag', 'window2');
model.result('pg5').create('tblp1', 'Table');
model.result('pg5').feature('tblp1').set('probetag', 'dom2');
model.result('pg11').set('probetag', 'window3');
model.result('pg11').create('tblp1', 'Table');
model.result('pg11').feature('tblp1').set('probetag', 'dom3');
model.result.export.create('anim1', 'Animation');
model.result.export.create('img1', 'Image3D');
model.result.export.create('img2', 'Image3D');
model.result.export.create('plot1', 'Plot');

model.component('comp1').probe('dom1').genResult([]);
model.component('comp1').probe('dom2').genResult([]);
model.component('comp1').probe('dom3').genResult([]);

model.study('std1').feature('time').set('tlist', 'range(0,0.05,10)');
model.study('std1').feature('time').set('plot', true);
model.study('std1').feature('time').set('plotgroup', 'pg2');
model.study('std1').feature('time').set('plotfreq', 'tsteps');
model.study('std1').feature('time').set('useinitsol', true);
model.study('std1').feature('time').set('usesol', true);

model.sol('sol1').attach('std1');
model.sol('sol1').feature('v1').set('resscalemethod', 'auto');
model.sol('sol1').feature('v1').set('clist', {'range(0,0.05,10)' '0.01[s]'});
model.sol('sol1').feature('v1').feature('comp1_u').set('scalemethod', 'manual');
model.sol('sol1').feature('v1').feature('comp1_u').set('scaleval', '1e-2*1.1781763733516775');
model.sol('sol1').feature('t1').set('tlist', 'range(0,0.05,10)');
model.sol('sol1').feature('t1').set('atolglobalvaluemethod', 'manual');
model.sol('sol1').feature('t1').set('atolvaluemethod', {'comp1_phi' 'manual' 'comp1_u' 'manual' 'comp1_ODE1' 'manual'});
model.sol('sol1').feature('t1').set('plot', true);
model.sol('sol1').feature('t1').set('plotgroup', 'pg2');
model.sol('sol1').feature('t1').set('plotfreq', 'tsteps');
model.sol('sol1').feature('t1').feature('dDef').set('linsolver', 'pardiso');
model.sol('sol1').feature('t1').feature('dDef').set('ooc', false);
model.sol('sol1').feature('t1').feature('dDef').set('pardreorder', 'ndmt');
model.sol('sol1').feature('t1').feature('dDef').set('rhob', 400);
model.sol('sol1').feature('t1').feature('se1').feature('ss1').set('segvar', {'comp1_ODE1'});
model.sol('sol1').feature('t1').feature('se1').feature('ss2').set('segvar', {'comp1_u'});
model.sol('sol1').feature('t1').feature('se1').feature('ss3').set('segvar', {});
model.sol('sol1').feature('t1').feature('se1').feature('ss4').set('segvar', {'comp1_phi'});
model.sol('sol1').runAll();

model.result.dataset('dset2').label('Probe Solution 2');
model.result.dataset('mir1').set('quickplane', 'zx');
model.result.dataset('mir2').set('quickplane', 'xy');
model.result.numerical('pev1').set('const', {'solid.refpntx' '0' 'Reference point for moment computation, x coordinate'; 'solid.refpnty' '0' 'Reference point for moment computation, y coordinate'; 'solid.refpntz' '0' 'Reference point for moment computation, z coordinate'});
model.result.numerical('pev2').set('const', {'solid.refpntx' '0' 'Reference point for moment computation, x coordinate'; 'solid.refpnty' '0' 'Reference point for moment computation, y coordinate'; 'solid.refpntz' '0' 'Reference point for moment computation, z coordinate'});
model.result.numerical('pev3').set('const', {'solid.refpntx' '0' 'Reference point for moment computation, x coordinate'; 'solid.refpnty' '0' 'Reference point for moment computation, y coordinate'; 'solid.refpntz' '0' 'Reference point for moment computation, z coordinate'});
model.result.numerical('pev1').setResult;
model.result.numerical('pev2').appendResult;
model.result.create('pg4', 'PlotGroup1D');
model.result.create('pg5', 'PlotGroup1D');
model.result.create('pg11', 'PlotGroup1D');
model.result('pg1').label('Stress (solid)');
model.result('pg1').set('looplevel', [1]);
model.result('pg1').feature('surf1').set('expr', 'solid.mises');
model.result('pg1').feature('surf1').set('unit', 'N/m^2');
model.result('pg1').feature('surf1').set('descr', 'von Mises stress');
model.result('pg1').feature('surf1').set('const', {'solid.refpntx' '0' 'Reference point for moment computation, x coordinate'; 'solid.refpnty' '0' 'Reference point for moment computation, y coordinate'; 'solid.refpntz' '0' 'Reference point for moment computation, z coordinate'});
model.result('pg1').feature('surf1').set('smooth', 'internal');
model.result('pg1').feature('surf1').set('resolution', 'normal');
model.result('pg1').feature('surf1').feature('def').set('descr', 'Displacement field (Material)');
model.result('pg1').feature('surf1').feature('def').set('scale', 0.888355875939664);
model.result('pg1').feature('surf1').feature('def').set('scaleactive', false);
model.result('pg2').label('rho');
model.result('pg2').set('data', 'mir3');
model.result('pg2').set('view', 'view4');
model.result('pg2').set('edges', false);
model.result('pg2').set('showlegends', false);
model.result('pg2').feature('iso1').set('expr', 'rho');
model.result('pg2').feature('iso1').set('unit', '');
model.result('pg2').feature('iso1').set('descr', '');
model.result('pg2').feature('iso1').set('const', {'solid.refpntx' '0' 'Reference point for moment computation, x coordinate'; 'solid.refpnty' '0' 'Reference point for moment computation, y coordinate'; 'solid.refpntz' '0' 'Reference point for moment computation, z coordinate'});
model.result('pg2').feature('iso1').set('levelmethod', 'levels');
model.result('pg2').feature('iso1').set('levels', 0.5);
model.result('pg2').feature('iso1').set('coloring', 'uniform');
model.result('pg2').feature('iso1').set('color', 'gray');
model.result('pg2').feature('iso1').set('smooth', 'internal');
model.result('pg2').feature('iso1').set('resolution', 'normal');
model.result('pg2').feature('surf1').set('expr', 'rho');
model.result('pg2').feature('surf1').set('unit', '');
model.result('pg2').feature('surf1').set('descr', '');
model.result('pg2').feature('surf1').set('const', {'solid.refpntx' '0' 'Reference point for moment computation, x coordinate'; 'solid.refpnty' '0' 'Reference point for moment computation, y coordinate'; 'solid.refpntz' '0' 'Reference point for moment computation, z coordinate'});
model.result('pg2').feature('surf1').set('rangedataactive', true);
model.result('pg2').feature('surf1').set('rangedatamin', 0.5);
model.result('pg2').feature('surf1').set('rangedatamax', 1);
model.result('pg2').feature('surf1').set('coloring', 'uniform');
model.result('pg2').feature('surf1').set('color', 'gray');
model.result('pg2').feature('surf1').set('smooth', 'internal');
model.result('pg2').feature('surf1').set('resolution', 'normal');
model.result('pg10').label('rho_half');
model.result('pg10').set('data', 'mir2');
model.result('pg10').set('view', 'view5');
model.result('pg10').set('edges', false);
model.result('pg10').set('showlegends', false);
model.result('pg10').feature('iso1').set('expr', 'rho');
model.result('pg10').feature('iso1').set('unit', '');
model.result('pg10').feature('iso1').set('descr', '');
model.result('pg10').feature('iso1').set('const', {'solid.refpntx' '0' 'Reference point for moment computation, x coordinate'; 'solid.refpnty' '0' 'Reference point for moment computation, y coordinate'; 'solid.refpntz' '0' 'Reference point for moment computation, z coordinate'});
model.result('pg10').feature('iso1').set('levelmethod', 'levels');
model.result('pg10').feature('iso1').set('levels', 0.5);
model.result('pg10').feature('iso1').set('coloring', 'uniform');
model.result('pg10').feature('iso1').set('color', 'gray');
model.result('pg10').feature('iso1').set('smooth', 'internal');
model.result('pg10').feature('iso1').set('resolution', 'normal');
model.result('pg10').feature('surf1').set('expr', 'rho');
model.result('pg10').feature('surf1').set('unit', '');
model.result('pg10').feature('surf1').set('descr', '');
model.result('pg10').feature('surf1').set('const', {'solid.refpntx' '0' 'Reference point for moment computation, x coordinate'; 'solid.refpnty' '0' 'Reference point for moment computation, y coordinate'; 'solid.refpntz' '0' 'Reference point for moment computation, z coordinate'});
model.result('pg10').feature('surf1').set('rangedataactive', true);
model.result('pg10').feature('surf1').set('rangedatamin', 0.5);
model.result('pg10').feature('surf1').set('rangedatamax', 1);
model.result('pg10').feature('surf1').set('coloring', 'uniform');
model.result('pg10').feature('surf1').set('color', 'gray');
model.result('pg10').feature('surf1').set('smooth', 'internal');
model.result('pg10').feature('surf1').set('resolution', 'normal');
model.result('pg3').label('rho_slice');
model.result('pg3').set('data', 'mir2');
model.result('pg3').feature('slc1').set('expr', 'rho');
model.result('pg3').feature('slc1').set('unit', '');
model.result('pg3').feature('slc1').set('descr', '');
model.result('pg3').feature('slc1').set('const', {'solid.refpntx' '0' 'Reference point for moment computation, x coordinate'; 'solid.refpnty' '0' 'Reference point for moment computation, y coordinate'; 'solid.refpntz' '0' 'Reference point for moment computation, z coordinate'});
model.result('pg3').feature('slc1').set('quickxnumber', 3);
model.result('pg3').feature('slc1').set('smooth', 'internal');
model.result('pg3').feature('slc1').set('resolution', 'normal');
model.result('pg4').label('f');
model.result('pg4').set('data', 'none');
model.result('pg4').set('xlabelactive', true);
model.result('pg4').set('ylabel', 'f (J*m^3), Domain Probe 1');
model.result('pg4').set('window', 'window1');
model.result('pg4').set('windowtitle', 'Probe Plot 1');
model.result('pg4').set('ylabelactive', false);
model.result('pg4').create('tblp1', 'Table');
model.result('pg4').feature('tblp1').label('Probe Table Graph 1');
model.result('pg4').feature('tblp1').set('table', 'tbl1');
model.result('pg4').feature('tblp1').set('plotcolumninput', 'manual');
model.result('pg4').feature('tblp1').set('legend', true);
model.result('pg5').label('g');
model.result('pg5').set('data', 'none');
model.result('pg5').set('solrepresentation', 'solnum');
model.result('pg5').set('xlabel', 'Time (s)');
model.result('pg5').set('ylabel', 'g (m^6), Domain Probe 2');
model.result('pg5').set('window', 'window2');
model.result('pg5').set('windowtitle', 'Probe Plot 2');
model.result('pg5').set('xlabelactive', false);
model.result('pg5').set('ylabelactive', false);
model.result('pg5').create('tblp1', 'Table');
model.result('pg5').feature('tblp1').label('Probe Table Graph 1');
model.result('pg5').feature('tblp1').set('table', 'tbl1');
model.result('pg5').feature('tblp1').set('plotcolumninput', 'manual');
model.result('pg5').feature('tblp1').set('legend', true);
model.result('pg11').label('intop1(rho)/intop1(1)');
model.result('pg11').set('data', 'none');
model.result('pg11').set('solrepresentation', 'solnum');
model.result('pg11').set('xlabel', 'Time (s)');
model.result('pg11').set('ylabel', 'rho/intop1(1) (1), Domain Probe 3');
model.result('pg11').set('window', 'window3');
model.result('pg11').set('windowtitle', 'Probe Plot 3');
model.result('pg11').set('xlabelactive', false);
model.result('pg11').set('ylabelactive', false);
model.result('pg11').create('tblp1', 'Table');
model.result('pg11').feature('tblp1').label('Probe Table Graph 1');
model.result('pg11').feature('tblp1').set('table', 'tbl1');
model.result('pg11').feature('tblp1').set('plotcolumninput', 'manual');
model.result('pg11').feature('tblp1').set('legend', true);
model.result.remove('pg12');
model.result.remove('pg13');
model.result.remove('pg14');
model.result.export('anim1').set('plotgroup', 'pg2');
model.result.export('anim1').set('giffilename', '/home/user/data/20210511UploadCodeToPLOSCompBio/animation.gif');
model.result.export('anim1').set('fps', 5);
model.result.export('anim1').set('solnumtype', 'inner');
model.result.export('anim1').set('maxframes', 200);
model.result.export('anim1').set('width', 630);
model.result.export('anim1').set('height', 472);
model.result.export('anim1').set('options', true);
model.result.export('anim1').set('legend', false);
model.result.export('anim1').set('title', 'on');
model.result.export('anim1').set('legend', 'off');
model.result.export('anim1').set('logo', 'on');
model.result.export('anim1').set('options', 'on');
model.result.export('anim1').set('fontsize', '9');
model.result.export('anim1').set('customcolor', [1 1 1]);
model.result.export('anim1').set('background', 'color');
model.result.export('anim1').set('axisorientation', 'on');
model.result.export('anim1').set('grid', 'on');
model.result.export('anim1').set('axes', 'on');
model.result.export('anim1').set('showgrid', 'on');
model.result.export('img1').set('plotgroup', 'pg2');
model.result.export('img1').set('view', 'view4');
model.result.export('img1').set('weblockratio', false);
model.result.export('img1').set('webresolution', 600);
model.result.export('img1').set('sizedesc', '108 x 81 mm');
model.result.export('img1').set('pngfilename', '/home/user/data/20210511UploadCodeToPLOSCompBio/rho.png');
model.result.export('img1').set('printunit', 'mm');
model.result.export('img1').set('webunit', 'px');
model.result.export('img1').set('printheight', '90');
model.result.export('img1').set('webheight', '1920');
model.result.export('img1').set('printwidth', '120');
model.result.export('img1').set('webwidth', '2560');
model.result.export('img1').set('printlockratio', 'off');
model.result.export('img1').set('weblockratio', 'off');
model.result.export('img1').set('printresolution', '300');
model.result.export('img1').set('webresolution', '600');
model.result.export('img1').set('size', 'manualweb');
model.result.export('img1').set('antialias', 'on');
model.result.export('img1').set('zoomextents', 'off');
model.result.export('img1').set('title', 'on');
model.result.export('img1').set('legend', 'on');
model.result.export('img1').set('logo', 'on');
model.result.export('img1').set('options', 'off');
model.result.export('img1').set('fontsize', '9');
model.result.export('img1').set('customcolor', [1 1 1]);
model.result.export('img1').set('background', 'transparent');
model.result.export('img1').set('axisorientation', 'on');
model.result.export('img1').set('grid', 'on');
model.result.export('img1').set('qualitylevel', '92');
model.result.export('img1').set('qualityactive', 'off');
model.result.export('img1').set('imagetype', 'png');
model.result.export('img2').set('plotgroup', 'pg10');
model.result.export('img2').set('view', 'view5');
model.result.export('img2').set('weblockratio', false);
model.result.export('img2').set('webresolution', 600);
model.result.export('img2').set('sizedesc', '108 x 81 mm');
model.result.export('img2').set('pngfilename', '/home/user/data/20210511UploadCodeToPLOSCompBio/rho_half.png');
model.result.export('img2').set('printunit', 'mm');
model.result.export('img2').set('webunit', 'px');
model.result.export('img2').set('printheight', '90');
model.result.export('img2').set('webheight', '1920');
model.result.export('img2').set('printwidth', '120');
model.result.export('img2').set('webwidth', '2560');
model.result.export('img2').set('printlockratio', 'off');
model.result.export('img2').set('weblockratio', 'off');
model.result.export('img2').set('printresolution', '300');
model.result.export('img2').set('webresolution', '600');
model.result.export('img2').set('size', 'manualweb');
model.result.export('img2').set('antialias', 'on');
model.result.export('img2').set('zoomextents', 'off');
model.result.export('img2').set('title', 'on');
model.result.export('img2').set('legend', 'on');
model.result.export('img2').set('logo', 'on');
model.result.export('img2').set('options', 'off');
model.result.export('img2').set('fontsize', '9');
model.result.export('img2').set('customcolor', [1 1 1]);
model.result.export('img2').set('background', 'transparent');
model.result.export('img2').set('axisorientation', 'on');
model.result.export('img2').set('grid', 'on');
model.result.export('img2').set('qualitylevel', '92');
model.result.export('img2').set('qualityactive', 'off');
model.result.export('img2').set('imagetype', 'png');
model.result.export('plot1').set('plotgroup', 'pg4');
model.result.export('plot1').set('plot', 'tblp1');
model.result.export('plot1').set('filename', '/home/user/data/20210511UploadCodeToPLOSCompBio/f.txt');

mphsave(model, 'simulation.mph');
