# Supplementary material for: Three-dimensional topology optimization model to simulate the external shapes of bone
Source: PLoS Comput Biol. 2021 Jun 16;17(6):e1009043. doi: 10.1371/journal.pcbi.1009043 (PMC8208580; doi:10.1371/journal.pcbi.1009043)
Supplement: S1 Data — To obtain these data, we used the micro-CT sections of the vertebrae with the first hemal arch of 32 teleost species. The sections are provided in the SSBD database (http://ssbd.qbic.riken.jp/set/20190301/) (See [49]). (XLSX) [file pcbi.1009043.s006.xlsx]

## Sheet: Sheet1
Species	Standard length (mm)	cone angle on cranial side (degrees)	cone angle on caudal side (degrees)	gap width of dorsal arch (degrees)	gap width of hemal arch (degrees)
Muraenesox cinereus	860*	92.835	92.3	54.824	35.686
Sardinops melanostictus	185	72.037	63.345	38.954	109.782
Konosirus punctatus	135	73.042	84.691	62.267	92.045
Plecoglossus altivelis altivelis	226.7	87.022	85.223	37.759	32.335
Lophiomus setigerus	285	81.274	80.673	49.845	34.426
Lophius litulon	452	86.193	87.868	35.83	28.72
Chaunax abei	188	81.837	72.68	52.987	38.66
Zenopsis nebulosa	359.97	96.427	97.144	36.18	22.687
Zeus faber	359	99.527	91.175	32.795	24.806
Macroramphosus sagifue	90	69.213	65.195	42.972	81.119
Cololabis saira	281	70.562	70.32	40.303	35.501
Helicolenus hilgendorfii	177	71.606	63.313	57.614	27.132
Sebastes oblongus	240*	75.525	74.499	48.268	47.813
Sebastes zonatus	120*	76.765	78.915	49.792	41.33
Chelidonichthys spinosus	237	75.057	68.576	47.155	39.784
Acropoma hanedai	82	61.272	58.656	61.483	39.001
Trachurus japonicus	320*	54.439	46.443	52.708	77.254
Pagrus major	230*	75.495	69.385	36.307	39.406
Sillago japonica	211	60.591	55.534	40.067	45
Histiopterus typus	80	75.96	76.847	54.744	46.771
Scarus forsteni	182	67.253	60.662	34.233	75.895
Sphyraena pinguis	291	65.428	43.028	28.55	73.185
Rexea prometheoides	278	57.91	50.731	68.425	67.341
Scomber japonicus	298	55.597	49.572	40.766	72.181
Thunnus orientalis	429	85.266	84.211	44.527	40.895
Thunnus tonggol	550*	80.943	78.631	35.935	46.56
Paralichthys olivaceus	218	89.76	87.425	45.021	38.367
Hippoglossoides dubius	150**	105.416	102.318	56.313	41.691
Macrorhamphosodes uradoi	146	52.171	49.702	72.263	51.802
Takifugu pardalis	170*	68.587	60.646	27.335	48.855
Takifugu snyderi	210*	61.298	56.983	51.051	42.501
Takifugu stictonotus	93**	65.787	54.827	98.799	112.834
*total length, **the sum of the lengths of all vertebrae except the urostyle
